# Supplementary material for: Characterization and Implications of IncP-2A Plasmid pMAS152 Harboring Multidrug Resistance Genes in Extensively Drug-Resistant Pseudomonas aeruginosa
Source: Microorganisms. 2024 Mar 12;12(3):562. doi: 10.3390/microorganisms12030562 (PMC10973999; doi:10.3390/microorganisms12030562)
Supplement: Supplementary file 1 [file microorganisms-12-00562-s001.zip]

Archive with 2 entries (2 files):
- Supplementary File/Table S1.xls
- Supplementary File/Table S2.xls
