# Supplementary material for: Characterization and Implications of IncP-2A Plasmid pMAS152 Harboring Multidrug Resistance Genes in Extensively Drug-Resistant Pseudomonas aeruginosa
Source: Microorganisms. 2024 Mar 12;12(3):562. doi: 10.3390/microorganisms12030562 (PMC10973999; doi:10.3390/microorganisms12030562)
Supplement: Supplementary file 1 [file microorganisms-12-00562-s001.zip › Supplementary File/Table S1.xls]

## Sheet: Sheet2
Table S1 Basic information of pMAS152-like plasmids
Accession number	Description	Size	Year	Country	isolation source
MT598646.1	Pseudomonas aeruginosa strain SE5388 plasmid pSE5388-PER, complete sequence	429121	2015	China:Jiangsu	NA
CP129995.1	Pseudomonas aeruginosa strain PA1045 plasmid pPA1045-1, complete sequence	432097	NA	China:Hangzhou	Homo sapiens
CP094678.1	Pseudomonas aeruginosa strain Pa150 plasmid pTJPa150, complete sequence	436716	2018	China:Baoding	Homo sapiens
CP129405.1	Pseudomonas aeruginosa strain PA272 plasmid pPA272, complete sequence	517764	NA	China:Hangzhou	Secretions
CP039989.1	Pseudomonas aeruginosa strain T2436 plasmid pBT2436, complete sequence	422811	2013	Thailand:Bangkok	sputum
CP096963.1	Pseudomonas aeruginosa strain NY13932 plasmid pNY13932-PER, complete sequence	413043	2021	China:HeNan	Homo sapiens
CP133095.1	Pseudomonas aeruginosa strain pae001 plasmid ppae01, complete sequence	448610	2023	China: Henan	pus
CP134603.1	Pseudomonas putida strain L2890 plasmid unnamed, complete sequence	430899	2020	China: Hangzhou	stool
CP132994.1	Pseudomonas aeruginosa strain SRMPA3860 plasmid pSRMPA3860, complete sequence	498409	2021	China: Hangzhou	sputum
CP095921.1	Pseudomonas aeruginosa strain AR19640 plasmid unnamed, complete sequence	495621	2021	China: Hangzhou	rectal swab
CP016215.1	Pseudomonas aeruginosa strain PA121617 plasmid pBM413, complete sequence	423017	2012	China: Guangzhou	sputum
CP090650.1	Pseudomonas aeruginosa strain PA1609 plasmid pPA1609-475, complete sequence	475129	2015/2017	China:Wenzhou	Homo sapiens
CP084322.1	Pseudomonas aeruginosa strain HS18-89 plasmid pHS18-89, complete sequence	463412	2018	China: Shanghai	urine
CP073081.1	Pseudomonas aeruginosa strain NDTH9845 plasmid pNDTH9845, complete sequence	463517	2018	China: Nanjing	Homo sapiens
CP045003.1	Pseudomonas aeruginosa strain PAG5 plasmid pPAG5, complete sequence	513322	2016	China:Shaanxi	Homo sapiens
CP110191.1	Pseudomonas aeruginosa strain HS204 plasmid pHS204, complete sequence	416612	2018	China: Shanghai	sputum
KY883660.1	Pseudomonas putida strain SY153 plasmid pSY153-MDR, complete sequence	468170	2012	China: Sanya	urine
CP039991.1	Pseudomonas aeruginosa strain T2101 plasmid pBT2101, complete sequence	439744	2013	Thailand:Bangkok	sputum
CP118639.1	Pseudomonas aeruginosa strain P9 plasmid pP9Me1, complete sequence	422938	2021	Egypt: Mansoura	Urinary catheter
CP045917.1	Pseudomonas aeruginosa strain CF39S plasmid pCF39S, complete sequence	468631	1993/1996	USA: Seattle, Washington	lung
CP104566.1	Pseudomonas aeruginosa strain HS_121 plasmid pHS13-391, complete sequence	390848	2020	China: Shanghai	ear swabs
MF344569.1	Pseudomonas aeruginosa strain 12939 plasmid p12939-PER, complete sequence	496436	2013	China	sputum
CP104568.1	Pseudomonas aeruginosa strain HS_13 plasmid pHS121-381	381339	2020	China: Shanghai	ear swabs
CP114762.1	Pseudomonas aeruginosa strain NF143349 plasmid pNF143349, complete sequence	432403	2022	China: Guangzhou	blood
MT732191.1	Pseudomonas aeruginosa strain NMI8769/11 plasmid pPUV-13, complete sequence	398622	2011	Poland	tracheostomy tube
MT732185.1	Pseudomonas aeruginosa strain NMI3459/07 plasmid pPUV-7, complete sequence	413916	NA	Poland	urine
MT732194.1	Pseudomonas aeruginosa strain NMI700/14 plasmid pPUV-16, complete sequence	398692	2014	Poland	urine
MT732195.1	Pseudomonas aeruginosa strain NMI133/15 plasmid pPUV-17, complete sequence	398641	2015	Poland	skin changes
MT732190.1	Pseudomonas aeruginosa strain NMI8635/11 plasmid pPUV-12, complete sequence	440659	2011	Poland	sputum
MT732188.1	Pseudomonas aeruginosa strain NMI3005/09 plasmid pPUV-10, complete sequence	470075	NA	Poland	tracheostomy tube
MT732182.1	Pseudomonas aeruginosa strain NMI1185/06 plasmid pPUV-4, complete sequence	433698	2006	Poland	nasal swab
MT732179.1	Pseudomonas aeruginosa strain NMI804/03 plasmid pPUV-1, complete sequence	489508	2003	Poland	urine
MT732197.1	Pseudomonas aeruginosa strain NMI2785/12 plasmid pPUV-19, complete sequence	425512	2012	Poland	wound
MT732180.1	Pseudomonas aeruginosa strain NMI259/06 plasmid pPUV-2, complete sequence	471725	2006	Poland	nasal swab
MT732196.1	Pseudomonas aeruginosa strain NMI5912/09 plasmid pPUV-18, complete sequence	426903	2009	Poland	wound
MT732189.1	Pseudomonas aeruginosa strain NMI162/10 plasmid pPUV-11, complete sequence	436091	2010	Poland	tracheostomy tube
MT732186.1	Pseudomonas aeruginosa strain NMI2635/08 plasmid pPUV-8, complete sequence	489682	2008	Poland	sputum
MT732184.1	Pseudomonas aeruginosa strain NMI3438/07 plasmid pPUV-6, complete sequence	489681	2007	Poland	BAL
CP081203.1	Pseudomonas aeruginosa strain P9W plasmid unnamed1, complete sequence	475028	2018	China:Tianjin	burn wound
CP086014.1	Pseudomonas aeruginosa isolate KB-PA_F19 plasmid pKB-PA_F19-4, complete sequence	412187	2015	China: Kunming	skin secretions
CP096951.1	Pseudomonas aeruginosa strain NY5532 plasmid pNY5532-OXA, complete sequence	407607	2019	China:HeNan	secreta
CP027478.1	Pseudomonas koreensis strain P19E3 plasmid p1, complete sequence	467568	2014	Switzerland: Boppelsen	Origanum marjorana
MT732187.1	Pseudomonas aeruginosa strain NMI3364/08 plasmid pPUV-9, complete sequence	452776	2008	Poland	wound
KY494864.1	Pseudomonas aeruginosa strain FFUP_PS_37 plasmid pJB37, complete sequence	464804	NA	NA	NA
CP056096.1	Pseudomonas aeruginosa strain PABCH09 plasmid unnamed1	510959	2013	USA:Boston	endotracheal tube (ETT) or tracheostomy tube
MN894887.1	Pseudomonas aeruginosa strain SE5416 plasmid pSE5416-KPC, complete sequence	510711	NA	China: Suzhou	NA
CP015879.1	Pseudomonas citronellolis strain SJTE-3 plasmid pRBL16, complete sequence	370338	2015	China	Sludge
MT732181.1	Pseudomonas aeruginosa strain NMI981/06 plasmid pPUV-3, complete sequence	458868	2006	Poland	urine
CP081348.1	Pseudomonas aeruginosa strain SE5419 plasmid pSE5419-2, complete sequence	478017	2013	China:Jiangsu	Homo sapiens
OL468012.1	Pseudomonas aeruginosa plasmid unnamed, complete sequence	394374	NA	NA	sputum
CP099961.1	Pseudomonas aeruginosa strain LHL plasmid pLHL1-KPC-3, complete sequence	394987	2021	China	sputum
CP064404.1	Pseudomonas aeruginosa strain WTJH12 plasmid pWTJH12-KPC, complete sequence	396963	2018	China:Wuhan	Homo sapiens
CP077978.1	Pseudomonas aeruginosa strain ZPPH29 plasmid pZPPH29-KPC, complete sequence	397554	2017	China:Hangzhou	Homo sapiens
CP040126.1	Pseudomonas aeruginosa strain PA298 plasmid pBM908, complete sequence	395774	2018	China	feces
CP136599.1	Pseudomonas aeruginosa strain PA12 plasmid pA, complete sequence	429722	2019	China:Shanghai	clinical
CP039294.1	Pseudomonas aeruginosa strain PABL048 plasmid pPABL048, complete sequence	414954	2001	USA: Chicago, Illinois	blood
CP064402.1	Pseudomonas aeruginosa strain NDTH10366 plasmid pNDTH10366-KPC, complete sequence	392244	NA	China:Nanjing	Homo sapiens
MF344570.1	Pseudomonas aeruginosa strain A681 plasmid pA681-IMP, complete sequence	397519	2014	China	Sputum
LC653116.1	Pseudomonas aeruginosa PAO1808 plasmid Rms139 DNA, complete genome	370989	1976	Japan	NA
CP133754.1	Pseudomonas aeruginosa strain ZYPA187 plasmid pZYPA187, complete sequence	452564	2023	China: Hangzhou	sputum
