# Supplementary material for: Characterization and Implications of IncP-2A Plasmid pMAS152 Harboring Multidrug Resistance Genes in Extensively Drug-Resistant Pseudomonas aeruginosa
Source: Microorganisms. 2024 Mar 12;12(3):562. doi: 10.3390/microorganisms12030562 (PMC10973999; doi:10.3390/microorganisms12030562)
Supplement: Supplementary file 1 [file microorganisms-12-00562-s001.zip › Supplementary File/Table S2.xls]

## Sheet: Sheet1
Table S2 Annotation information of plasmid pMAS152
ID	start	stop	length(bp)	name	product
1	71	1279	1209	addA	ATP-dependent helicase/nuclease subunit A
2	1813	1289	525		hypothetical protein
3	2031	1810	222		hypothetical protein
4	2731	2021	711		hypothetical protein
5	3144	2701	444		hypothetical protein
6	3483	3220	264		hypothetical protein
7	4514	3480	1035		hypothetical protein
8	4639	5007	369		PilZ domain-containing protein
9	6591	5458	1134		hypothetical protein
10	7158	6595	564		sel1 repeat family protein
11	8126	7155	972		hypothetical protein
12	8311	8637	327		ASCH domain-containing protein
13	8669	8899	231		hypothetical protein
14	9007	10659	1653		sel1 repeat family protein
15	10685	11269	585		hypothetical protein
16	11294	12406	1113		DNAse
17	12406	12732	327		hypothetical protein
18	13403	12777	627	vfr	Cyclic AMP receptor-like protein
19	13604	16024	2421		hypothetical protein
20	16173	16739	567		M15 family metallopeptidase
21	16845	17240	396		hypothetical protein
22	17313	17627	315		hypothetical protein
23	17731	18303	573		hypothetical protein
24	18698	18300	399		hypothetical protein
25	18915	19913	999		carboxylate--amine ligase
26	19989	21128	1140		trypsin
27	21199	22326	1128		phosphoribosyltransferase
28	22316	23074	759		trehalose phosphatase
29	23067	24161	1095	stiP	Cysteine protease StiP
30	24161	25108	948		citrate lyase
31	25628	24996	633		Citrate lyase beta chain
32	25838	26431	594	terD	Tellurium resistance protein TerD
33	26428	27618	1191	terA	Tellurium resistance protein TerA
34	27666	28115	450	terB	Tellurite resistance protein TerB
35	28127	29161	1035	terC	Integral membrane protein TerC
36	29190	29768	579	terD	Tellurium resistance protein TerD
37	29802	30380	579	terD	Tellurium resistance protein TerD
38	30515	31540	1026		hypothetical protein
39	31645	32205	561		hypothetical protein
40	32202	32321	120		hypothetical protein
41	32412	33551	1140		hypothetical protein
42	33669	34004	336	ISPpu14	ISPpu14, transposase Orf2
43	34068	35603	1536	ISPa75	IS66 family transposase ISPa75
44	36099	35689	354	fosA	Fosfomycin resistance protein FosA
45	36187	36609	423		hypothetical protein
46	37978	36719	1260		hypothetical protein
47	38613	38128	486		hypothetical protein
48	38855	40123	1269		hypothetical protein
49	40150	41001	852		17 kDa surface antigen precursor
50	41010	42884	1875		hypothetical protein
51	42894	44105	1212		hypothetical protein
52	44260	45408	1149		hypothetical protein
53	45421	45669	249		hypothetical protein
54	45883	46968	1086	sdaR	Carbohydrate diacid regulator
55	47093	48238	1146	garK	Glycerate 2-kinase
56	48589	48335	255		hypothetical protein
57	48849	48658	192		hypothetical protein
58	49224	50279	1056		hypothetical protein
59	50476	51726	1251	terD	Tellurium resistance protein TerD
60	52296	51772	525	slvT	Type II toxin-antitoxin (TA) systems
61	52688	52293	396	slvA	Type II toxin-antitoxin (TA) systems
62	53102	52803	300		hypothetical protein
63	55206	53272	1935		putative helicase
64	55355	55609	255		hypothetical protein
65	55702	55962	261		hypothetical protein
66	55964	56155	192		hypothetical protein
67	56503	57027	525		hypothetical protein
68	57706	58110	405	kdpE	KDP operon transcriptional regulatory protein KdpE
69	58107	58952	846	outO	Type 4 prepilin-like proteins leader peptide-processing enzyme
70	59083	60378	1296	xerC_1	Tyrosine recombinase XerC
71	62498	63589	1092	trfA	TrfA protein
72	64826	63621	1206		hypothetical protein
73	65994	64960	1035	smc	Chromosome partition protein Smc
74	66408	66779	372		hypothetical protein
75	66822	67076	255		hypothetical protein
76	67173	68483	1311		hypothetical protein
77	68493	68702	210		hypothetical protein
78	68814	69452	639		SOS response-associated peptidase
79	69449	69553	105		hypothetical protein
80	69622	69750	129		hypothetical protein
81	69825	70259	435		GTP pyrophosphokinase
82	70725	70309	417		helix-turn-helix domain-containing protein
83	70819	71175	357		hypothetical protein
84	71301	72581	1281		site-specific DNA-methyltransferase
85	72737	73684	948		hypothetical protein
86	73688	73987	300		hypothetical protein
87	73984	74586	603		hypothetical protein
88	74669	75451	783		hypothetical protein
89	75572	76300	729	tolA	TolA protein
90	76358	77152	795		hypothetical protein
91	77186	77659	474		hypothetical protein
92	77882	78982	1101		hypothetical protein
93	79123	80703	1581		hypothetical protein
94	81006	80710	297		hypothetical protein
95	81433	81008	426		hypothetical protein
96	81629	82012	384		hypothetical protein
97	82111	83166	1056	xerC_2	Tyrosine recombinase XerC
98	83454	83957	504		hypothetical protein
99	84695	84192	504		hypothetical protein
100	85024	84728	297		hypothetical protein
101	85895	85050	846		hypothetical protein
102	88562	85974	2589	ompA	fusobacterium outer membrane protein family
103	89828	88866	963	yjiK	putative protein YjiK
104	90233	89874	360	dksA_1	RNA polymerase-binding transcription factor DksA
105	90976	90233	744		Universal stress protein family 4
106	91348	91181	168	strB	Streptomycin 3'-kinase StrB
107	92177	91413	765	IS6100	IS6 family transposase IS6100
108	92366	92217	150		hypothetical protein
109	92632	93594	963	ISPpu17	IS30 family transposase ISPpu17
110	93755	94156	402	tnpR	Transposon Tn3 resolvase
111	94339	95199	861	blaTEM-1B	Class A broad-spectrum beta-lactamase TEM-1
112	95369	96124	756	rmtB	16S rRNA (guanine(1405)-N(7))-methyltransferase
113	96753	96205	549	nahP	cation:proton antiporter
114	96789	97166	378	groEL	60 kDa chaperonin
115	97393	98925	1533	IS91	IS91 family transposase
116	99477	99124	354	tmrB	Tunicamycin resistance protein
117	100350	99490	861	aac(3)-IId	SPbeta prophage-derived aminoglycoside N(3')-acetyltransferase-like protein YokD
118	101148	100483	666	ISAba14	IS3 family transposase ISAba14
119	102258	101800	459	thiJ	ThiJ/PfpI family protein
120	103196	103417	222	tniA	TniA putative transposase
121	103420	104412	993	tniB	TniB NTP-binding protein
122	104881	104381	501	pfam	Acetyltransferase (GNAT) family; pfam00583
123	105848	105009	840	sul1	Dihydropteroate synthase
124	106403	106897	495		hypothetical protein
125	106891	107220	330		hypothetical protein
126	107894	107193	702		hypothetical protein
127	108265	110106	1842	abct	Putative multidrug export ATP-binding/permease protein
128	110720	110145	576	gst	glutathione S-transferase family protein
129	111720	110794	927	blaPER-1	Extended-spectrum beta-lactamase PER-1
130	113584	112043	1542	ISCR1	recombinase
131	114828	113989	840	sul1	Dihydropteroate synthase
132	115169	114822	348	qacE	Multidrug transporter EmrE
133	116330	115377	954	blaOXA-246	Beta-lactamase OXA-10
134	117540	116281	1260	cmlA8	chloramphenicol efflux MFS transporter CmlA8
135	118592	117795	798	aadA13	Streptomycin 3''-adenylyltransferase
136	119205	118651	555	aac(6')-IIa	Aminoglycoside N(6')-acetyltransferase type 1
137	119367	120380	1014	xerC_3/intI	Tyrosine recombinase XerC
138	120755	121315	561	hin	DNA-invertase hin
139	121319	124285	2967	TnAs1	Tn3 family transposase TnAs1
140	124643	127579	2937		hypothetical protein
141	128005	127604	402		hypothetical protein
142	129239	128310	930	umuC_1	Protein UmuC
143	131132	129699	1434	oprJ	Multidrug efflux system, outer membrane factor lipoprotein => OprJ of MexCD-OprJ system
144	134271	131137	3135	mexD	Multidrug efflux system, inner membrane proton/drug antiporter (RND type) => MexD of MexCD-OprJ system
145	135450	134287	1164	mexC	Multidrug efflux system, membrane fusion component => MexC of MexCD-OprJ system
146	135630	136187	558	nfxB	Transcriptional regulator NfxB
147	136627	139317	2691	recN	AAA family ATPase
148	139849	139385	465		hypothetical protein
149	141869	139830	2040		hypothetical protein
150	143596	141866	1731		phage integrase family protein
151	144878	143589	1290		site-specific recombinase, phage integrase family
152	145302	144928	375	umuC_2	Protein UmuC
153	145691	145263	429		hypothetical protein
154	145817	146497	681		hypothetical protein
155	147512	146526	987		hypothetical protein
156	148356	147496	861		prepilin-type N-terminal cleavage/methylation domain-containing protein
157	148531	149235	705		hypothetical protein
158	150240	149263	978		hypothetical protein
159	150425	150649	225		hypothetical protein
160	150787	151404	618		hypothetical protein
161	151501	151388	114		hypothetical protein
162	152014	151538	477		hypothetical protein
163	152156	153538	1383		hypothetical protein
164	153620	153772	153		hypothetical protein
165	153779	154189	411		hypothetical protein
166	154186	154557	372		hypothetical protein
167	154560	154802	243		hypothetical protein
168	155100	155498	399		hypothetical protein
169	155522	156385	864	dinG	3'-5' exonuclease DinG
170	156501	157013	513		hypothetical protein
171	157503	157132	372		hypothetical protein
172	157801	157514	288		hypothetical protein
173	157973	157806	168		hypothetical protein
174	158066	158299	234		hypothetical protein
175	158523	158232	294		hypothetical protein
176	158548	158737	190	vapC	VapC toxin family PIN domain ribonuclease
177	159672	158776	897		hypothetical protein
178	159858	160085	228		hypothetical protein
179	160219	160752	534		hypothetical protein
180	161884	160811	1074		hypothetical protein
181	163105	161915	1191		hypothetical protein
182	163356	163790	435		hypothetical protein
183	164008	164667	660		hypothetical protein
184	165763	164687	1077		hypothetical protein
185	166359	165781	579		hypothetical protein
186	166900	166478	423	traR	TraR/DksA family transcriptional regulator
187	167053	167400	348		hypothetical protein
188	167450	167770	321		hypothetical protein
189	167921	168193	273	hupB	DNA-binding protein HU-beta
190	168668	170089	1422		hypothetical protein
191	170258	171460	1203	ISAeme19	ISL3 family transposase ISAeme19
192	171533	172018	486		hypothetical protein
193	172021	174231	2211	recD2	ATP-dependent RecD-like DNA helicase
194	174319	176017	1689	traM	TraM recognition domain-containing protein
195	176054	176395	342		hypothetical protein
196	176500	176850	351		hypothetical protein
197	176854	177249	396		hypothetical protein
198	177252	177629	378		hypothetical protein
199	177631	178257	627		hypothetical protein
200	178260	179054	795		hypothetical protein
201	179051	180574	1524	traB	conjugal transfer protein TraB
202	180602	180907	306	traV	Type IV conjugative transfer system lipoprotein TraV
203	180895	181368	474		hypothetical protein
204	181365	184316	2952	virB4	VirB4 family type IV secretion system protein
205	184297	184674	378		hypothetical protein
206	184678	185955	1278		hypothetical protein
207	185936	186595	660		hypothetical protein
208	186904	187296	393		transglycosylase SLT domain-containing protein
209	187268	188071	804		hypothetical protein
210	188081	188974	894		hypothetical protein
211	188971	190395	1425		hypothetical protein
212	190388	192436	2049		hypothetical protein
213	192540	193478	939		hypothetical protein
214	193475	194023	549		hypothetical protein
215	194081	194518	438		hypothetical protein
216	195152	194577	576		hypothetical protein
217	195954	195160	795	parM/stbA	ParM/StbA family protein
218	197241	196228	1014		hypothetical protein
219	197736	198182	447		hypothetical protein
220	198741	198415	327		hypothetical protein
221	199190	199921	732		hypothetical protein
222	199903	201273	1371	dnaG	DNA primase
223	201266	201583	318		hypothetical protein
224	201576	202151	576		hypothetical protein
225	202165	203397	1233		hypothetical protein
226	205235	203451	1785	rssB	Regulator of RpoS
227	205194	206309	1116		hypothetical protein
228	207187	206279	909		hypothetical protein
229	207201	207713	513		hypothetical protein
230	207713	208609	897		hypothetical protein
231	208711	209013	303		hypothetical protein
232	209045	209482	438		hypothetical protein
233	209491	209946	456		hypothetical protein
234	210062	210424	363		hypothetical protein
235	210573	210947	375		hypothetical protein
236	211049	210873	177		hypothetical protein
237	211237	211881	645		hypothetical protein
238	211933	212325	393		hypothetical protein
239	212415	212864	450		hypothetical protein
240	213086	213550	465		hypothetical protein
241	213578	213937	360		hypothetical protein
242	213934	214218	285		hypothetical protein
243	214632	214198	435		hypothetical protein
244	214926	215345	420		hypothetical protein
245	215426	215995	570	orn	Oligoribonuclease
246	216060	216506	447		hypothetical protein
247	216618	217121	504		hypothetical protein
248	217131	217346	216		hypothetical protein
249	217333	217755	423		hypothetical protein
250	217792	218229	438		hypothetical protein
251	218375	218755	381		hypothetical protein
252	218945	219940	996		hypothetical protein
253	220017	220226	210		hypothetical protein
254	220239	220496	258		hypothetical protein
255	220548	220733	186		hypothetical protein
256	220774	221130	357		hypothetical protein
257	221168	221455	288		hypothetical protein
258	221587	222063	477		hypothetical protein
259	222060	222326	267		hypothetical protein
260	222340	222717	378		hypothetical protein
261	223670	222831	840		hypothetical protein
262	223823	224644	822		hypothetical protein
263	224670	225101	432		hypothetical protein
264	225158	225634	477		hypothetical protein
265	225687	225914	228		hypothetical protein
266	225999	226415	417		hypothetical protein
267	226412	226666	255		hypothetical protein
268	226800	227081	282		hypothetical protein
269	227444	228199	756		Putative auto-transporter adhesin, head GIN domain
270	228222	228749	528		hypothetical protein
271	228779	229558	780		hypothetical protein
272	229647	230357	711		hypothetical protein
273	230350	230865	516		hypothetical protein
274	230870	231127	258		hypothetical protein
275	231172	233418	2247		hypothetical protein
276	233415	233630	216		hypothetical protein
277	233623	234207	585		hypothetical protein
278	234200	234472	273		hypothetical protein
279	234536	234670	135		hypothetical protein
280	234755	234979	225		hypothetical protein
281	235145	235522	378		hypothetical protein
282	235525	235788	264		hypothetical protein
283	235818	235955	138		hypothetical protein
284	235996	236286	291		hypothetical protein
285	236297	236482	186		hypothetical protein
286	236645	236875	231		hypothetical protein
287	236899	237195	297		hypothetical protein
288	237342	237764	423		hypothetical protein
289	238327	237842	486		hypothetical protein
290	238450	238629	180		hypothetical protein
291	238711	238857	147		hypothetical protein
292	238861	239037	177		hypothetical protein
293	239084	239968	885		hypothetical protein
294	240749	240048	702		helix-hairpin-helix domain-containing protein
295	240959	241297	339		hypothetical protein
296	241351	241842	492		hypothetical protein
297	241859	241990	132		hypothetical protein
298	241994	242488	495		hypothetical protein
299	242512	242880	369		hypothetical protein
300	242970	243131	162		hypothetical protein
301	243150	243491	342		hypothetical protein
302	243582	243803	222		hypothetical protein
303	243830	244078	249		hypothetical protein
304	244168	245115	948		hypothetical protein
305	245155	245703	549		hypothetical protein
306	247211	245706	1506	fic	Fic/DOC family
307	247420	248049	630		hypothetical protein
308	248135	248584	450		hypothetical protein
309	248581	249618	1038		hypothetical protein
310	249781	252438	2658		Type III restriction enzyme, res subunit
311	252664	252440	225		hypothetical protein
312	253086	253310	225		hypothetical protein
313	253625	254041	417		hypothetical protein
314	254041	254364	324		hypothetical protein
315	254379	254699	321		hypothetical protein
316	254766	255386	621	ykgJ	YkgJ family cysteine cluster protein
317	255383	255718	336		hypothetical protein
318	255815	256519	705		hypothetical protein
319	256634	256894	261		hypothetical protein
320	256927	257304	378		hypothetical protein
321	257288	257512	225		hypothetical protein
322	258111	257560	552		hypothetical protein
323	258286	258945	660		hypothetical protein
324	258994	259485	492		hypothetical protein
325	259579	259812	234		hypothetical protein
326	259855	260280	426		hypothetical protein
327	260513	262327	1815		Phosphoadenosine phosphosulfate reductase family
328	262351	262740	390		hypothetical protein
329	262899	263231	333		hypothetical protein
330	263334	263783	450		hypothetical protein
331	263793	264128	336		hypothetical protein
332	264224	264880	657		Inhibitor of apoptosis-promoting Bax1
333	264985	265314	330		hypothetical protein
334	265324	265551	228		hypothetical protein
335	265654	266196	543		hypothetical protein
336	266295	266978	684		hypothetical protein
337	267085	268974	1890	ftsH	ATP-dependent zinc metalloprotease FtsH
338	269070	269408	339		hypothetical protein
339	270253	269405	849		hypothetical protein
340	270409	271284	876		hypothetical protein
341	271288	271548	261		hypothetical protein
342	271641	272273	633		hypothetical protein
343	272417	273007	591		hypothetical protein
344	273363	273061	303		hypothetical protein
345	273532	273981	450		hypothetical protein
346	274156	274887	732		hypothetical protein
347	274975	275991	1017	yejK	Nucleoid-associated protein YejK
348	276042	276470	429		hypothetical protein
349	276569	276748	180		hypothetical protein
350	276745	277185	441		hypothetical protein
351	277253	277966	714		hypothetical protein
352	278127	279095	969		hypothetical protein
353	279223	280581	1359		ATP dependent DNA ligase domain
354	281030	280632	399		hypothetical protein
355	281228	281869	642		hypothetical protein
356	281889	282080	192		hypothetical protein
357	282086	282436	351		hypothetical protein
358	282433	282636	204		hypothetical protein
359	282644	282877	234		hypothetical protein
360	282956	283552	597		Glutathione S-transferase
361	283549	283788	240		hypothetical protein
362	283854	284144	291		hypothetical protein
363	284160	284561	402		hypothetical protein
364	284656	285405	750		hypothetical protein
365	285409	285990	582		hypothetical protein
366	286052	286663	612		hypothetical protein
367	286737	287912	1176		hypothetical protein
368	288238	288038	201		hypothetical protein
369	288462	288247	216		hypothetical protein
370	288821	289933	1113		hypothetical protein
371	290019	290615	597	sspA	Stringent starvation protein A
372	290657	290911	255		hypothetical protein
373	291199	291828	630		hypothetical protein
374	292062	292343	282		hypothetical protein
375	292426	292806	381		hypothetical protein
376	292827	293291	465		hypothetical protein
377	293315	293884	570		hypothetical protein
378	293945	294223	279		hypothetical protein
379	294330	294830	501		Arc-like DNA binding domain
380	294889	295554	666		hypothetical protein
381	295588	295785	198		hypothetical protein
382	296653	295832	822		hypothetical protein
383	296822	297109	288		hypothetical protein
384	297102	297401	300		hypothetical protein
385	297394	297780	387		hypothetical protein
386	298098	297790	309		hypothetical protein
387	298198	299049	852		hypothetical protein
388	299136	299645	510		hypothetical protein
389	299664	299945	282		hypothetical protein
390	300021	300683	663	yiaD	putative lipoprotein YiaD
391	301400	300699	702		hypothetical protein
392	301551	302117	567		hypothetical protein
393	302179	302418	240		hypothetical protein
394	302429	302875	447		hypothetical protein
395	303342	303869	528		hypothetical protein
396	304354	303977	378		hypothetical protein
397	304403	304858	456		hypothetical protein
398	304855	305172	318		hypothetical protein
399	305450	305235	216		hypothetical protein
400	305603	305944	342		hypothetical protein
401	305941	306501	561		hypothetical protein
402	306519	306923	405		hypothetical protein
403	307100	306813	288		hypothetical protein
404	307106	307747	642		hypothetical protein
405	307828	308160	333		hypothetical protein
406	308169	309224	1056		hypothetical protein
407	309301	309537	237	yheU	YheU family protein
408	309639	310166	528		hypothetical protein
409	310296	311414	1119		hypothetical protein
410	3115112	312021	510		hypothetical protein
411	312398	312066	333		hypothetical protein
412	312549	312875	327		hypothetical protein
413	312872	313093	222		hypothetical protein
414	313195	313590	396	pilG	Transcriptional regulatory protein WalR
415	313666	314121	456		hypothetical protein
416	314269	314511	243		hypothetical protein
417	314642	315022	381		hypothetical protein
418	315114	315515	402		hypothetical protein
419	315589	315912	324		hypothetical protein
420	316028	316744	717		hypothetical protein
421	316741	317196	456		hypothetical protein
422	317193	317603	411		hypothetical protein
423	317656	317865	210		hypothetical protein
424	317877	318563	687		hypothetical protein
425	318576	318803	228		hypothetical protein
426	318916	319836	921	rdgC	Recombination-associated protein RdgC
427	319882	320127	246		hypothetical protein
428	320134	320838	705		hypothetical protein
429	320835	321281	447		hypothetical protein
430	321369	321875	507		hypothetical protein
431	322235	321900	336		hypothetical protein
432	322398	322222	177	csrA1	Translational regulator CsrA1
433	322556	322990	435		hypothetical protein
434	323397	323038	360	mvaT	transcriptional regulator MvaT, P16 subunit, putative
435	323436	324623	1188	repA	replication protein RepA
436	324770	325465	696		hypothetical protein
437	325689	325907	219		hypothetical protein
438	326586	326984	399		hypothetical protein
439	326981	327313	333		hypothetical protein
440	327588	327310	279		hypothetical protein
441	327777	328412	636		hypothetical protein
442	328409	328771	363		hypothetical protein
443	328780	329244	465		hypothetical protein
444	329266	330042	777		hypothetical protein
445	330619	332022	1404	parB	PRTRC system ParB family protein
446	332056	332550	495	PRTRC_E	PRTRC system protein E
447	332562	332774	213	PRTRC_C	PRTRC system protein C
448	332731	332940	210		hypothetical protein
449	332880	334256	1377		hypothetical protein
450	334266	334958	693		Prokaryotic E2 family D
451	334962	335783	822		hypothetical protein
452	336096	335770	327		hypothetical protein
453	336252	337664	1413	sbcB	Exodeoxyribonuclease I
454	337651	338403	753		hypothetical protein
455	338400	339389	990		hypothetical protein
456	339560	340666	1107	dnaN	Beta sliding clamp
457	340691	342259	1569	rpoS	RNA polymerase sigma factor RpoS
458	342256	342609	354		hypothetical protein
459	343037	342576	462		hypothetical protein
460	343156	343701	546		hypothetical protein
461	343851	344747	897		hypothetical protein
462	344810	345112	303		hypothetical protein
463	345150	346187	1038	recA	RecA bacterial DNA recombination protein
464	347165	346233	933	cheB	Chemotaxis response regulator protein-glutamate methylesterase CheB (EC 3.1.1.61)
465	352927	347162	5766	chpA	Type IV pili twitching motility related proteins
466	353721	352930	792	cheR	Chemotaxis protein methyltransferase CheR (EC 2.1.1.80)
467	355727	353718	2010	pilJ	type IV pilus biogenesis protein PilJ
468	356227	355739	489		hypothetical protein
469	356603	356217	387	cheY-like	response regulator receiver domain protein (CheY-like)
470	356745	357386	642		hypothetical protein
471	357448	358308	861	parB	putative chromosome-partitioning protein ParB
472	358428	359870	1443		hypothetical protein
473	360045	360944	900	parA	ParA family protein
474	360944	362143	1200	noc_2	Nucleoid occlusion protein
475	362642	362361	282		hypothetical protein
476	363235	364473	1239		hypothetical protein
477	364943	365083	141		hypothetical protein
478	365155	366105	951		hypothetical protein
479	366168	366665	498		hypothetical protein
480	366760	367005	246		hypothetical protein
481	367057	367179	123		hypothetical protein
482	367285	367581	297		hypothetical protein
483	367628	367801	174		hypothetical protein
484	367882	368319	438		hypothetical protein
485	368480	369601	1122	cobS	Aerobic cobaltochelatase subunit CobS
486	369613	370434	822		hypothetical protein
487	370567	370824	258		hypothetical protein
488	370992	371207	216		hypothetical protein
489	371210	373264	2055		von Willebrand factor type A domain
490	373381	373659	279		hypothetical protein
491	373818	375083	1266		hypothetical protein
492	375157	375927	771		hypothetical protein
493	376026	376619	594		hypothetical protein
494	376733	377113	381		hypothetical protein
495	377269	378069	801		hypothetical protein
496	378063	378968	906		hypothetical protein
497	379016	379705	690		hypothetical protein
498	379669	381066	1398		type IV secretion system DNA-binding domain-containing protein
499	381072	381545	474		hypothetical protein
500	383081	381588	1494		HD domain
501	383209	384096	888		hypothetical protein
502	384110	385762	1653		pilus assembly protein
503	385762	386697	936		hypothetical protein
504	386694	387170	477		hypothetical protein
505	387173	387832	660		hypothetical protein
506	387799	389592	1794	pilB	type IV pilus assembly protein PilB
507	389624	390085	462	gspH	type II secretion system GspH family protein
508	390175	390636	462	gspH	type II secretion system GspH family protein
509	390647	391810	1164		Type II secretion system (T2SS), protein F
510	391819	392334	516		hypothetical protein
511	392348	393334	987		hypothetical protein
512	393334	394530	1197	atsB	Anaerobic sulfatase-maturating enzyme
513	394530	395672	1143		hypothetical protein
514	395669	396787	1119		hypothetical protein
515	396825	397199	375		hypothetical protein
516	397211	398455	1245		hypothetical protein
517	398496	399560	1065		hypothetical protein
518	399553	401277	1725		hypothetical protein
519	401324	403159	1836		hypothetical protein
520	403150	406617	3468		hypothetical protein
521	406610	408253	1644		hypothetical protein
522	408250	409431	1182		hypothetical protein
523	409445	410080	636		hypothetical protein
524	410077	410838	762		hypothetical protein
525	410739	412085	1347		Radical SAM superfamily
526	412088	412405	318		hypothetical protein
527	412383	413543	1161		hypothetical protein
528	413552	414568	1017	pilT	Twitching mobility protein
529	414926	415105	180		hypothetical protein
530	415199	415741	543		hypothetical protein
531	415804	415992	189		hypothetical protein
532	416827	416084	744		putative signaling protein
533	416990	419680	2691	recB	RecB family exonuclease
534	419756	420301	546		hypothetical protein
535	421469	420507	963		hypothetical protein
536	422369	421503	867		hypothetical protein
